# Supplementary material for: Characterization of the humoral immune response to the EBV proteome in extranodal NK/T-cell lymphoma
Source: Sci Rep. 2021 Dec 8;11:23664. doi: 10.1038/s41598-021-02788-w (PMC8655014; doi:10.1038/s41598-021-02788-w)
Supplement: Supplementary file 2 — Supplementary Information 2. [file 41598_2021_2788_MOESM2_ESM.xlsx]

## Sheet: TableS1
Table S1. Differences in IgG and IgA antibodies between NK-T cell lymphoma (NKTCL) and controls in Hong Kong and Taiwan (0.0002<t test p-values<0.05). a
EBV Protein	Array sequence	Antibody type	NKTCL mean	NKTCL SD	Control mean	Control SD	Fold Change	t test P
EBNA3A	CAA24856.1-92243-92602	IgG	1.41153	0.417228	1.14913	0.457458	1.22834	0.000259748
THY.KINASE	YP_001129497.1-133399-131576	IgG	1.57762	0.449315	1.31061	0.40765	1.20372	0.000322044
BZLF1	YP_001129467.1-91697-91197	IgG	1.48891	0.418006	1.24436	0.390298	1.19653	0.000418604
EBNA3B	CAA24858.1-95353-95709	IgG	1.34952	0.407321	1.09907	0.484558	1.22787	0.000458021
BVRF1	YP_001129499.1-133954-135666	IgG	1.325	0.327662	1.13603	0.33331	1.16634	0.000615752
BVRF2	YP_001129501.1-136465-138282	IgG	1.74216	0.404908	1.50445	0.455268	1.158	0.000664189
BRLF1	YP_001129468.1-93725-91908	IgG	1.31329	0.497866	1.05239	0.363613	1.24791	0.000963708
EBNA3B	CAA24858.1-95788-98247	IgG	1.59932	0.439399	1.36517	0.492114	1.17152	0.00187687
EBNA3B	YP_001129464.1-83074-83430	IgG	1.42649	0.32526	1.25099	0.390828	1.14029	0.00201911
BLRF2	YP_001129461.1-76771-77259	IgA	1.27253	0.24426	1.14614	0.250204	1.11027	0.0020327
BDRF1	AFY97974.1-136284-137321	IgG	1.28707	0.508212	1.0407	0.464806	1.23674	0.00298434
LMP1	AFY97906.1-168167-168081	IgG	1.1854	0.299519	1.03986	0.297783	1.13995	0.00341841
BBLF1	AFY97956.1-108555-108328	IgG	1.72286	0.413748	1.51922	0.462005	1.13404	0.00392306
BcLF1	AFY97965.1-125044-120899-1	IgG	0.985053	0.343408	0.822491	0.360957	1.19765	0.00479813
BVRF2	YP_001129501.1-136465-138282	IgA	1.14245	0.224215	1.03778	0.224939	1.10085	0.00495115
BILF2	YP_001129503.1-139063-138317	IgG	1.5012	0.307335	1.34611	0.414599	1.11521	0.00523577
BWRF1	CAA24873.1-40189-41340	IgG	1.09061	0.315795	0.950204	0.270564	1.14777	0.00566153
BPLF1	CAA24839.1-71527-62078-2	IgG	1.93368	0.402994	1.73458	0.530883	1.11478	0.00582204
BARF1	YP_001129453.1-66746-67654	IgG	1.25796	0.334172	1.1039	0.356957	1.13956	0.00615821
BBLF1	YP_001129480.1-109516-109289	IgG	1.89594	0.411108	1.70089	0.491965	1.11467	0.00629108
BMRF1	AFY97929.1-67486-68700	IgA	1.28058	0.27993	1.15836	0.277345	1.10551	0.00821379
BDLF4	YP_001129488.1-117560-116883	IgG	1.65881	0.324485	1.50581	0.437041	1.10161	0.0088981
EBNA-LP	YP_001129440.1-20824-20955	IgG	1.25713	0.349857	1.11037	0.320097	1.13217	0.00968718
EBNA1	AFY97913.1-95532-97457	IgG	0.980079	0.27378	0.856016	0.341409	1.14493	0.0098364
EBNA3B	YP_001129464.1-83509-86532-1	IgG	1.48042	0.406038	1.30731	0.427251	1.13242	0.0107741
BBRF1	YP_001129476.1-102746-104587	IgG	1.33018	0.390305	1.16991	0.350372	1.13699	0.0109793
BZLF1	CAA24861.1-102338-102210	IgG	1.49575	0.515331	1.28607	0.451964	1.16304	0.0113469
VCA_p18	sythetic peptide	IgG	1.8317	0.424384	1.64203	0.571288	1.11551	0.013002
BMRF1	YP_001129454.1-67745-68959	IgA	1.324	0.272538	1.21376	0.263251	1.09082	0.0135426
BHRF1	YP_001129442.1-42204-42779	IgG	1.31886	0.279074	1.19929	0.338696	1.0997	0.013692
BORF1	YP_001129451.1-63084-64178	IgG	1.13194	0.289591	1.01851	0.255515	1.11137	0.0147598
BZLF1	CAA24861.1-103155-102655	IgG	1.15666	0.407794	0.999151	0.333516	1.15764	0.0148168
LMP1	YP_401722.1-168670-168584	IgG	1.17564	0.34059	1.03591	0.371291	1.13489	0.0148709
BSLF2/BMLF1	YP_001129456.1-71967-70589	IgG	1.24802	0.384619	1.09531	0.369973	1.13942	0.0151359
BDLF3	YP_001129490.1-119605-118901	IgG	1.62166	0.427776	1.44531	0.491591	1.12202	0.0158356
BRRF2	AFY97943.1-93884-95497	IgG	1.90831	0.476508	1.71974	0.511034	1.10965	0.0181979
BFRF1	YP_001129446.1-46719-47729	IgG	1.35426	0.415616	1.19898	0.33997	1.12951	0.018266
BALF2	YP_001129510.1-165796-162410-2	IgG	1.31053	0.366012	1.17303	0.323448	1.11722	0.0192119
BDLF3	AFY97964.1-118644-117940	IgG	1.62565	0.453799	1.44796	0.518199	1.12271	0.0215128
BLRF2	YP_001129461.1-76771-77259	IgG	2.03696	0.34502	1.88788	0.524034	1.07896	0.0217108
BRRF2	YP_001129470.1-94844-96457	IgG	1.99613	0.434057	1.83097	0.496869	1.0902	0.0254728
BZLF1	YP_001129467.1-90855-90724	IgG	1.58667	0.489731	1.41134	0.437456	1.12423	0.0257176
BcLF1	CAA24794.1-137466-133321-1	IgG	1.14676	0.269594	1.04686	0.291309	1.09543	0.0270271
BZLF1	YP_001129467.1-90855-90724	IgA	1.11565	0.199514	1.04602	0.170105	1.06657	0.0282916
BPLF1	YP_001129449.1-59370-49906-2	IgG	1.39014	0.285533	1.28033	0.373184	1.08577	0.0302454
LMP1	YP_001129515.1-170111-170025	IgG	1.00892	0.198784	0.933574	0.261113	1.08071	0.0329617
BALF2	YP_001129510.1-165796-162410-1	IgA	0.964831	0.229664	0.883573	0.240839	1.09197	0.0333328
EBNA3B	YP_001129464.1-83509-86532-2	IgG	1.45313	0.442356	1.30064	0.498387	1.11724	0.0415775
BALF5	YP_001129507.1-157772-154725-1	IgG	1.03772	0.235269	0.958985	0.238869	1.08211	0.0420448
BFRF3	CAA24838.1-61507-62037	IgG	1.95781	0.345032	1.82762	0.518895	1.07123	0.0436446
LMP1	YP_401722.1-168507-167702	IgG	0.939398	0.317559	0.830968	0.381219	1.13049	0.0474901
BcRF1	YP_001129494.1-126004-128256	IgG	0.978081	0.205598	1.04952	0.265742	0.931931	0.0489604
a. The table is ordered by t test P value (lowest to highest). Antibodies with 0.0002<P<0.05 are listed.

## Sheet: tableS2
Table S2. Differences in IgG antibodies against EBNA1 between NK-T cell lymphoma (NKTCL) and controls in Hong Kong and Taiwan.
EBV protein and array sequence	Antibody type	t test P	NKTCL mean (SD)	Control mean (SD)	NKTCL positivity	Control positivity
EBNA1 (sythetic peptide)	IgG	0.592704	1.09 (0.50)	1.04 (0.48)	0.608	0.604
EBNA1 (AFY97842.1-95349-97142)	IgG	0.783835	0.79 (0.17)	0.79 (0.33)	0.176	0.104
EBNA1 (CAA24816.1-107950-109875)	IgG	0.410913	1.18 (0.28)	1.22 (0.37)	0.686	0.76
EBNA1 (AFY97913.1-95532-97457)	IgG	0.0098364	0.98 (0.27)	0.86 (0.34)	0.392	0.266
